# Supplementary material for: Comparative Transcriptomics Provides Insights into Reticulate and Adaptive Evolution of a Butterfly Radiation
Source: Genome Biol Evol. 2019 Sep 13;11(10):2963–75. doi: 10.1093/gbe/evz202 (PMC6821300; doi:10.1093/gbe/evz202)
Supplement: evz202_Supplementary_Data [file evz202_supplementary_data.zip]

Archive with 2 entries (2 files):
- Additional_file_1.pdf
- Additional_file_2.pdf
